# Supplementary material for: Graphoepitaxial Control of Lamellar Block Copolymer Alignment in Wide Trenches: Effects of Trench Width and Sidewall Tilt
Source: Polymers (Basel). 2026 Feb 25;18(5):557. doi: 10.3390/polym18050557 (PMC12987211; doi:10.3390/polym18050557)
Supplement: Supplementary file 1 [file polymers-18-00557-s001.zip]

Archive with 1 entries (1 files):
- polymers-4144756-supplementary.pdf
